# Supplementary material for: Assessment of the behaviour and survival of nematodes under low oxygen concentrations
Source: PLoS One. 2018 May 14;13(5):e0197122. doi: 10.1371/journal.pone.0197122 (PMC5951539; doi:10.1371/journal.pone.0197122)
Supplement: S1 Table — (XLSX) [file pone.0197122.s004.xlsx]

## Sheet: S1 Table
S1 Table. Number of mixed-stage nematodes survived after anaerobic exposure
species	experiment ID	time in anaerobic (hr)	alive nematodes	dead nematodes
B. xylophilus	Bxm1	0	283	3
B. xylophilus	Bxm1	24	99	6
B. xylophilus	Bxm1	48	95	9
B. xylophilus	Bxm1	96	88	20
B. xylophilus	Bxm1	120	89	20
B. xylophilus	Bxm1	336	94	14
B. xylophilus	Bxm2	0	321	2
B. xylophilus	Bxm2	24	73	18
B. xylophilus	Bxm2	48	97	9
B. xylophilus	Bxm2	96	301	78
B. xylophilus	Bxm2	120	885	100
B. xylophilus	Bxm2	336	143	192
C. elegans	Cem1	0	481	3
C. elegans	Cem1	24	91	17
C. elegans	Cem1	48	105	17
C. elegans	Cem1	96	100	18
C. elegans	Cem1	120	0	106
C. elegans	Cem1	336	0	123
C. elegans	Cem2	0	514	3
C. elegans	Cem2	24	84	24
C. elegans	Cem2	48	106	13
C. elegans	Cem2	96	20	930
C. elegans	Cem2	120	12	965
C. elegans	Cem2	336	0	900
P. pacificus	PPm1	0	176	6
P. pacificus	PPm1	48	36	67
P. pacificus	PPm1	336	0	101
P. pacificus	PPm2	0	202	10
P. pacificus	PPm2	48	25	80
P. pacificus	PPm2	336	0	109
P. superbus	PSm1	0	505	2
P. superbus	PSm1	48	67	54
P. superbus	PSm1	336	0	114
P. superbus	PSm2	0	501	7
P. superbus	PSm2	48	27	82
P. superbus	PSm2	336	0	107
