# Supplementary material for: Assessment of the behaviour and survival of nematodes under low oxygen concentrations
Source: PLoS One. 2018 May 14;13(5):e0197122. doi: 10.1371/journal.pone.0197122 (PMC5951539; doi:10.1371/journal.pone.0197122)
Supplement: S2 Table — (XLSX) [file pone.0197122.s005.xlsx]

## Sheet: S2 Table
S2 Table. Number of non-fed larvae survived after anaerobic exposure
species*	experiment ID	time in anaerobic (hr)	alive nematodes	dead nematodes
B. xylophilus	Bx1	0	55	2
B. xylophilus	Bx1	24	89	0
B. xylophilus	Bx1	48	103	0
B. xylophilus	Bx1	96	81	7
B. xylophilus	Bx1	120	100	1
B. xylophilus	Bx1	336	63	28
B. xylophilus	Bx2	0	40	1
B. xylophilus	Bx2	24	75	0
B. xylophilus	Bx2	48	74	6
B. xylophilus	Bx2	96	45	0
B. xylophilus	Bx2	120	121	0
B. xylophilus	Bx2	336	59	24
C. elegans	Ce1	0	81	4
C. elegans	Ce1	24	66	0
C. elegans	Ce1	48	81	0
C. elegans	Ce1	96	72	0
C. elegans	Ce1	120	18	19
C. elegans	Ce1	336	0	37
C. elegans	Ce2	0	129	3
C. elegans	Ce2	24	35	0
C. elegans	Ce2	48	125	0
C. elegans	Ce2	96	75	0
C. elegans	Ce2	120	12	27
C. elegans	Ce2	336	0	44
P. pacificus	Pp1	0	45	0
P. pacificus	Pp1	24	41	0
P. pacificus	Pp1	48	57	0
P. pacificus	Pp1	96	34	0
P. pacificus	Pp1	120	41	0
P. pacificus	Pp1	336	0	33
P. pacificus	Pp2	0	66	2
P. pacificus	Pp2	24	37	0
P. pacificus	Pp2	48	73	0
P. pacificus	Pp2	96	40	0
P. pacificus	Pp2	120	43	0
P. pacificus	Pp2	336	0	42
P. superbus	Ps1	0	17	2
P. superbus	Ps1	24	50	0
P. superbus	Ps1	48	53	4
P. superbus	Ps1	96	41	7
P. superbus	Ps1	120	25	17
P. superbus	Ps1	336	0	35
P. superbus	Ps2	0	29	4
P. superbus	Ps2	24	35	7
P. superbus	Ps2	48	74	1
P. superbus	Ps2	96	37	16
P. superbus	Ps2	120	41	23
P. superbus	Ps2	336	0	45
*L1; C. elegans and P. superbus, L2; B. xylophilus and P. pacificus
