# Supplementary material for: Assessment of the behaviour and survival of nematodes under low oxygen concentrations
Source: PLoS One. 2018 May 14;13(5):e0197122. doi: 10.1371/journal.pone.0197122 (PMC5951539; doi:10.1371/journal.pone.0197122)
Supplement: S3 Table — (XLSX) [file pone.0197122.s006.xlsx]

## Sheet: S3 Table
S3 Table. Number of adult worms survived after anaerobic exposure
species	experiment ID	time in anaerobic (hr)	alive nematodes	dead nematodes
B. xylophilus	BxA1	0	19	0
B. xylophilus	BxA1	24	22	1
B. xylophilus	BxA1	48	36	0
B. xylophilus	BxA1	96	27	2
B. xylophilus	BxA1	120	44	5
B. xylophilus	BxA1	336	0	52
B. xylophilus	BxA2	0	15	0
B. xylophilus	BxA2	24	16	0
B. xylophilus	BxA2	48	25	1
B. xylophilus	BxA2	96	19	0
B. xylophilus	BxA2	120	21	0
B. xylophilus	BxA2	336	0	16
C. elegans	CeA1	0	68	0
C. elegans	CeA1	24	73	5
C. elegans	CeA1	48	2	88
C. elegans	CeA1	96	0	69
C. elegans	CeA1	120	0	53
C. elegans	CeA1	336	0	65
C. elegans	CeA2	0	73	10
C. elegans	CeA2	24	54	9
C. elegans	CeA2	48	0	49
C. elegans	CeA2	96	2	113
C. elegans	CeA2	120	0	65
C. elegans	CeA2	336	0	40
P. pacificus	PpA1	0	31	0
P. pacificus	PpA1	24	18	2
P. pacificus	PpA1	48	4	14
P. pacificus	PpA1	96	0	15
P. pacificus	PpA1	120	0	23
P. pacificus	PpA1	336	0	26
P. pacificus	PpA2	0	27	0
P. pacificus	PpA2	24	28	1
P. pacificus	PpA2	48	0	38
P. pacificus	PpA2	96	0	28
P. pacificus	PpA2	120	0	33
P. pacificus	PpA2	336	0	24
P. superbus	PsA1	0	33	0
P. superbus	PsA1	24	33	2
P. superbus	PsA1	48	35	3
P. superbus	PsA1	96	17	9
P. superbus	PsA1	120	0	27
P. superbus	PsA1	336	0	31
P. superbus	PsA2	0	46	0
P. superbus	PsA2	24	38	1
P. superbus	PsA2	48	38	1
P. superbus	PsA2	96	38	5
P. superbus	PsA2	120	10	63
P. superbus	PsA2	336	0	28
