# Supplementary material for: Assessment of the behaviour and survival of nematodes under low oxygen concentrations
Source: PLoS One. 2018 May 14;13(5):e0197122. doi: 10.1371/journal.pone.0197122 (PMC5951539; doi:10.1371/journal.pone.0197122)
Supplement: S4 Table — (XLSX) [file pone.0197122.s007.xlsx]

## Sheet: S4 Table
S4 Table. Number of move or stop nematodes exposed to anaerobicc condition.
species	experiment ID	time in anaerobic (hr)	nematodes moving	neamatodes in suspended animation
B. xylophilus	1	0	92	0
B. xylophilus	1	1	84	3
B. xylophilus	1	2	94	3
B. xylophilus	1	3	83	2
B. xylophilus	1	4	86	20
B. xylophilus	1	5	38	47
B. xylophilus	1	6	17	42
B. xylophilus	1	7	5	65
B. xylophilus	1	10	0	30
B. xylophilus	2	0	53	0
B. xylophilus	2	1	70	3
B. xylophilus	2	2	65	0
B. xylophilus	2	3	69	1
B. xylophilus	2	4	92	5
B. xylophilus	2	5	21	34
B. xylophilus	2	6	10	42
B. xylophilus	2	7	3	59
B. xylophilus	2	10	0	39
C. elegans	1	0	78	3
C. elegans	1	1	116	10
C. elegans	1	2	100	8
C. elegans	1	3	112	3
C. elegans	1	4	102	6
C. elegans	1	5	90	16
C. elegans	1	6	50	60
C. elegans	1	7	32	99
C. elegans	1	10	2	42
C. elegans	2	0	101	3
C. elegans	2	1	88	11
C. elegans	2	2	94	6
C. elegans	2	3	113	4
C. elegans	2	4	104	8
C. elegans	2	5	92	10
C. elegans	2	6	81	18
C. elegans	2	7	26	91
C. elegans	2	10	3	49
P. pacificus	1	0	57	1
P. pacificus	1	1	96	1
P. pacificus	1	2	97	5
P. pacificus	1	3	96	3
P. pacificus	1	4	103	5
P. pacificus	1	5	101	2
P. pacificus	1	6	60	25
P. pacificus	1	7	29	73
P. pacificus	1	10	0	73
P. pacificus	2	0	93	1
P. pacificus	2	1	70	0
P. pacificus	2	2	104	4
P. pacificus	2	3	99	4
P. pacificus	2	4	100	3
P. pacificus	2	5	104	6
P. pacificus	2	6	72	33
P. pacificus	2	7	27	87
P. pacificus	2	10	0	68
P. superbus	1	0	60	0
P. superbus	1	1	94	0
P. superbus	1	2	59	3
P. superbus	1	3	92	8
P. superbus	1	4	89	10
P. superbus	1	5	53	55
P. superbus	1	6	8	94
P. superbus	1	7	5	98
P. superbus	1	10	0	52
P. superbus	2	0	47	0
P. superbus	2	1	87	2
P. superbus	2	2	98	2
P. superbus	2	3	106	2
P. superbus	2	4	107	7
P. superbus	2	5	17	78
P. superbus	2	6	2	103
P. superbus	2	7	1	96
P. superbus	2	10	0	83
